# Supplementary material for: An Evaluation Model for the Quality of Frying Oil Using Key Aldehyde Detected by HS-GC/MS
Source: Foods. 2022 Aug 11;11(16):2413. doi: 10.3390/foods11162413 (PMC9407462; doi:10.3390/foods11162413)
Supplement: Supplementary file 1 [file foods-11-02413-s001.zip]

Archive with 1 entries (1 files):
- foods-1841365-supplementary.pdf
